# Supplementary material for: Health Associations of Positive Childhood Experiences: A Scoping Review of the Literature
Source: Int J Environ Res Public Health. 2025 Jan 3;22(1):59. doi: 10.3390/ijerph22010059 (PMC11765245; doi:10.3390/ijerph22010059)
Supplement: Supplementary file 1 [file ijerph-22-00059-s001.zip]

Archive with 1 entries (1 files):
- ijerph-3302463-supplementary.pdf
